# Supplementary material for: The Protein Composition and In Vitro Digestive Characteristics of Animal- versus Plant-Based Infant Nutritional Products
Source: Foods. 2023 Mar 30;12(7):1469. doi: 10.3390/foods12071469 (PMC10094249; doi:10.3390/foods12071469)
Supplement: Supplementary file 1 [file foods-12-01469-s001.zip]

Archive with 1 entries (1 files):
- foods-2236269-supplementary.pdf
